# Supplementary material for: Mechanism and evolution of the Zn-fingernail required for interaction of VARP with VPS29
Source: Nat Commun. 2020 Oct 6;11:5031. doi: 10.1038/s41467-020-18773-2 (PMC7539009; doi:10.1038/s41467-020-18773-2)
Supplement: Supplementary file 3 — Source Data [file 41467_2020_18773_MOESM3_ESM.xlsx]

## Sheet: Figure 1
Figure 1d
Temperature (Centigrade)	Temperature (Kelvin)	1/T	Kd (M)	Error in Kd (M)	ln(Kd)	Upperbound Error in ln(Kd)	Lowerbound Error in ln(Kd)
25	298.15	0.00335402	4.411e-06	7.4e-07	-12.3314	0.155089	0.183637
20	293.15	0.00341122	3.724e-06	7.3e-07	-12.5007	0.179004	0.218188
16	289.15	0.00345841	3.457e-06	6.8e-07	-12.5751	0.17957	0.21903
12	285.15	0.00350693	3.171e-06	6.6e-07	-12.6615	0.189079	0.233366
8	281.15	0.00355682	2.831e-06	4.4e-07	-12.7749	0.144466	0.168918
Figure 1f
	Zn-fingernail2
Concentration (M)	Binding Level	Relative Binding Level
6.36719e-07	13.9247	0.191774
1.27344e-06	24.3961	0.335988
2.54688e-06	37.1374	0.511464
5.09375e-06	48.6561	0.670102
1.01875e-05	58.3201	0.803197
2.0375e-05	64.5302	0.888723
4.075e-05	70.6485	0.972986
4.075e-05	70.414	0.969756
2.0375e-05	64.7541	0.891807
1.01875e-05	58.0339	0.799255
5.09375e-06	48.4313	0.667006
2.54688e-06	37.3306	0.514125
1.27344e-06	24.9584	0.343732
6.36719e-07	15.861	0.218441
	ZN2 + EDTA
Concentration (M)	Binding Level	Relative Binding Level
3.18359e-07	2.07053	0.0172688
6.36719e-07	3.84654	0.0320812
1.27344e-06	6.23174	0.0519745
2.54688e-06	10.594	0.088357
5.09375e-06	16.78	0.13995
1.01875e-05	26.4864	0.220904
2.0375e-05	40.9162	0.341253
4.075e-05	61.2885	0.511163
4.075e-05	55.9636	0.466752
2.0375e-05	34.9092	0.291153
1.01875e-05	20.5279	0.171209
5.09375e-06	12.2748	0.102375
2.54688e-06	6.97244	0.0581521
1.27344e-06	3.48945	0.029103
6.36719e-07	2.10641	0.0175681
3.18359e-07	1.23218	0.0102767
	ZN2-4C
Concentration (M)	Binding Level	Relative Binding Level
3.4e-07	0.806643	0.00775618
6.8e-07	1.41517	0.0136074
1.36e-06	2.84809	0.0273855
2.72e-06	5.37846	0.051716
5.44e-06	9.6757	0.0930356
1.088e-05	17.1979	0.165364
2.176e-05	30.7745	0.295909
2.176e-05	29.5211	0.283857
1.088e-05	20.5352	0.197454
5.44e-06	9.51896	0.0915285
2.72e-06	5.87425	0.0564832
1.36e-06	3.76385	0.0361909
6.8e-07	2.75231	0.0264645
3.4e-07	2.1486	0.0206596
	Zn-fingernail1
Concentration (M)	Binding Level	Relative Binding Level
1e-06	-0.716837	-0.016145
4e-06	15.0136	0.502559
8e-06	17.686	0.562748
2.4e-05	28.5759	0.808016
3.2e-05	26.922	0.770766
1e-06	0.570055	0.177253
4e-06	14.8067	0.497899
8e-06	18.7762	0.587302
2.4e-05	31.8832	0.882505
3.2e-05	35.9281	0.973606

## Sheet: Figure 4
Figure 4a
NT	KD	KD+WT	KD+L152E	KD+L26S	KD+Y165S		NT	KD	KD+WT	KD+L152E	KD+L26S	KD+Y165S
0.367	0.636	0.545	0.383	0.069	0.517		0.038	0.077	0.396	0.395	0.796	0.45
0.15	0.543	0.064	0.241	0.086	0.521		0.05	0.319	0.561	0.162	0.743	0.21
0.014	0.433	0.136	0.286	0.259	0.454		0.042	0.337	0.127	0.562	0.254	0.219
0.085	0.552	0.035	0.224	0.659	0.591		0.076	0.226	0.119	0.668	0.383	0.237
0.092	0.286	0.156	0.22	0.494	0.075		0.264	0.717	0.099	0.189	0.623	0.084
0.085	0.185	0.005	0.418	0.252	0.432		0.211	0.741	0.109	0.255	0.608	0.106
0.068	0.557	0.051	0.685	0.237	0.177		0.277	0.007	0.226	0.123	0.78	0.023
0.088	0.396	0.062	0.113	0.398	0.235		0.392	0.424	0.41	0.091	0.769	0.102
0.062	0.259	0.001	0.096	0.445	0.335		0.355	0.557	0.191	0.609	0.885	0.331
0.022	0.476	0	0.498	0.347	0.332		0.376	0.228	0.346	0.636	0.891	0.192
0.072	0.797	0.039	0.562	0.097	0.327		0.053	0.439	0.288	0.164	0.902	0.689
0.297	0.819	0.001	0.588	0.42	0.312		0.272	0.446	0.287	0.064	0.785	0.648
0.01	0.826	0.176	0.444	0.551	0.528		0.224	0.512	0.144	0.082	0.602	0.545
0.091	0.591	0.075	0.036	0.487	0.269		0	0.076	0.008	0.443	0.767	0.156
0.162	0.492	0.581	0.03	0.551	0.336		0.388	0.05	0.034	0.572	0.795	0.122
0.072	0.533	0.07	0.379	0.14	0.417		0.083	0.388	0.155	0.325	0.769	0.002
0.046	0.208	0.038	0.455	0.57	0.491		0.096	0.064	0.083	0.339	0.795	0.002
0.039	0.129	0.021	0.404	0.655	0.397		0.137	0.476	0.051	0.133	0.63	0.512
0.035	0.646	0.022	0.348	0.579	0.443		0.05	0.581	0.237	0.144	0.528	0.491
0.294	0.541	0.381	0.382	0.116	0.403		0.291	0.095	0.058	0.341	0.58	0.341
0.267	0.709	0.142	0.445	0.083	0.334		0.316	0.744	0.215	0.025	0.609	0.642
0.06	0.591	0.079	0.505	0.399	0.276		0.17	0.18	0.168	0.169	0.901	0.557
0.013	0.645	0.063	0.436	0.397	0.392		0.051	0.258	0	0.703	0.9	0.195
0.016	0.535	0.337	0.485	0.422	0.671		0.168	0.673	0.265	0.576	0.719	0.544
0.303	0.636	0.196	0.385	0.507	0.573		0.101	0	0.073	0.043	0.498	0.717
0.166	0.549	0.142	0.214	0.663	0.8		0.086	0.418	0.432	0.455	0.302	0.676
0.087	0.623	0.03	0.253	0.684	0.547		0.235	0.722	0.709	0.575	0.072	0.396
0.163	0.101	0	0.32	0.259	0.566		0.16	0.225	0.537	0.413	0.557	0.138
0.033	0.02	0.237	0.26	0.55	0.636		0.042	0.397	0.63	0.652		0.123
0.01	0.09	0.001	0.008	0.135	0.58		0.297	0.117				0.696
0.011	0.098		0.568	0.589	0.207		0.426	0.383				0.482
0.055	0.701		0.566	0.635	0.621		0.229	0.721
0.005	0.946		0.606		0.681		0.316	0.38
0.288	0.902		0.4		0.672		0.575	0.741
0.026	0.868		0.464		0.124		0.029	0.117
0.089	0.195		0.264		0.319		0.512	0.01
0.053	0.136		0.608		0.109		0.011	0.05
0.179	0.436		0.276		0.198		0.493	0.138
0.028	0.392		0.695				0.487	0.165
0.073	0.357		0.606				0	0.244
0.042	0.256		0.646				0	0.245
0.12			0.332				0.001	0.495
0.447							0.031	0.681
0.238							0.002	0.087
0.331							0.109	0.322
0.565							0.074	0.232
							0.001	0.669
							0	0.544
							0	0.742
							0	0.225
							0.004	0.194
							0	0.012
							0.078	0.18
							0.11	0.752
							0.049	0.69
							0.005	0.407
							0.033	0.419
							0.084	0.179
							0.052	0.529
							0.027	0.833
							0.062	0.405
							0.249
							0.183
							0.201
							0.007
Figure 4c
	Two images of same blot with the intensity of the image adjusted

## Sheet: Supplementary Figure 3
Supplementary Figure 3a
Concentration (mM)	Original	Refolded
8.88	0.5176	0.4465
4.44	0.3906	0.3129
2.22	0.2689	0.2216
1.11	0.2406	0.156
0.5547	0.1862	0.1102
0.2773	0.1032	0.1097
0.1387	0.0717	0.0819
0	0	0
Supplementary Figure 3d
